# Supplementary material for: Orexin receptors 1 and 2 in serotonergic neurons differentially regulate peripheral glucose metabolism in obesity
Source: Nat Commun. 2021 Sep 2;12:5249. doi: 10.1038/s41467-021-25380-2 (PMC8413382; doi:10.1038/s41467-021-25380-2)
Supplement: Supplementary file 4 — Source Data [file 41467_2021_25380_MOESM4_ESM.xlsx]

## Sheet: Figure 1c-f
Figure 1c
		DRD	DRV	MRD	MRV	RPa
	mouse 1	87.8984	83.4599	87.1324	89.5155	86.1836
	mouse 2	69.2374	83.8762	82.8965	94.8318	83.1073
	mouse 3	84.2461	79.5825	97.561	80.2761	28.75
Figure 1d
		DRD	DRV	MRD	MRV	RPa
	mouse 1	1.62474	0.613193	0.835318	0.716414	1.21034
	mouse 2	1.31266	0.642471	0.676261	1.23114	1.13747
	mouse 3	2.62824	0.652352	0.837752	0.800038	0.0816176
Figure 1e
		DRD	DRV	MRD	MRV	RPa
	mouse 1	53.7319	76.8599	39.5221	14.6951	23.8164
	mouse 2	63.2235	84.4594	45.0276	23.4011	45.0153
	mouse 3	19.1285	28.969	0	3.71517	0
Figure 1f
		DRD	DRV	MRD	MRV	RPa
	mouse 1	1.11398	2.57402	0.89562	0.142402	0.273976
	mouse 2	1.31929	2.44772	0.791658	0.152329	0.288999
	mouse 3	1.57015	2.94326	0.113035	0.213531	0.16002

## Sheet: Figure 1g
cell ID	Ox1R expression level	Ox2R expression level
DRF1.7_bcEAQF	0.952372	0.952372
DRM1.10_bcGEVJ	1.03951	1.03951
DRF2.3_bcHBWX	1.11474	2.21866
DRM5.5_bcFJAB	0.970632	1.45377
DRF5.6_bcCJAI	1.09821	1.09821
DRM1.7_bcCFLN	1.57175	0.926644
DRF1.7_bcDFJP	0.493277	1.06919
DRF2.3_bcFFNU	1.32649	1.32649
DRF6.6_bcIBSZ	1.13486	1.13486
DRF5.2_bcEIRK	1.48448	0.616897
DRF5.3_bcFSTG	0.822455	0.4935
DRF6.2_bcGWHZ	0.728091	0.728091
DRF6.2_bcHLFN	1.42661	0.948672
DRM1.7_bcAZRP	0.556876	1.55309
DRM1.4_bcEXPS	0.974211	0.601327
DRF6.4_bcHLFN	1.61727	1.30641
DRF1.2_bcCVCI	1.00252	0
DRF1.2_bcAMMU	0.858265	0
DRF1.2_bcHDSX	1.31104	0
DRF1.4_bcEWNC	0.447929	0
DRM1.5_bcASXN	1.7154	0
DRF1.5_bcEAQF	1.99679	0
DRF1.6_bcCRID	0.607693	0
DRF1.6_bcCKNA	0.985015	0
DRM1.7_bcCJCJ	0.517199	0
DRF1.7_bcEERK	2.23434	0
DRF1.8_bcCARL	0.563903	0
DRM1.3_bcFLZB	0.847946	0
DRM1.6_bcCRNL	1.7113	0
DRM1.12_bcDHMG	0.4493	0
DRF5.1_bcGGCZ	1.26656	0
DRF5.1_bcFQPL	2.12716	0
DRM5.6_bcBIBG	1.52769	0
DRF5.2_bcDPJU	1.24584	0
DRM4.2_bcFBUO	1.14816	0
DRM5.5_bcBCHG	1.00852	0
DRM5.4_bcEURA	1.43998	0
DRF5.4_bcCLHY	1.81119	0
DRF6.3_bcHZSI	0.751391	0
DRM4.4_bcHDQE	1.30474	0
DRM5.3_bcAXGN	0.482	0
DRF5.5_bcHUGG	0.689616	0
DRF5.5_bcCLHY	1.02519	0
DRF5.6_bcGSVE	1.00346	0
DRM5.1_bcBIBG	0.946834	0
DRM1.10_bcDNFV	2.15296	0
DRF1.1_bcHZWY	2.80505	0
DRF1.2_bcHBXR	1.27091	0
DRM1.2_bcFNMO	2.16403	0
DRF1.4_bcHKJL	1.54689	0
DRF1.4_bcDFJP	1.37071	0
DRF1.5_bcFEDM	2.05754	0
DRF1.5_bcCBAR	0.894636	0
DRM1.7_bcCQMD	0.835401	0
DRM1.7_bcGILK	0.617015	0
DRF1.7_bcCBAR	1.25923	0
DRF1.7_bcFZTE	1.69714	0
DRF1.7_bcDUQJ	1.17701	0
DRF1.8_bcFDWN	0.668168	0
DRM1.6_bcGNZE	1.43606	0
DRF2.2_bcFDAV	0.77577	0
DRF2.2_bcHLLX	1.41135	0
DRF2.2_bcFFNU	1.57636	0
DRM1.10_bcGOER	2.05329	0
DRF2.3_bcBVMG	0.832491	0
DRM1.11_bcGOER	1.75416	0
DRM1.12_bcGOER	0.476152	0
DRF5.1_bcFSTG	1.81398	0
DRF6.6_bcBQBC	1.24355	0
DRM5.6_bcHGJT	1.32183	0
DRM5.6_bcFLXY	1.01848	0
DRF6.5_bcIBSZ	1.5633	0
DRF6.5_bcFPOO	0.845853	0
DRF6.5_bcHKMF	1.07011	0
DRF6.5_bcGWHZ	1.98731	0
DRM4.2_bcHCZF	0.971499	0
DRM4.2_bcBTVD	2.10343	0
DRM5.5_bcFLXY	1.3529	0
DRM5.5_bcHGJT	1.2789	0
DRF5.3_bcGVTB	0.878654	0
DRF6.4_bcFPOO	1.32581	0
DRF6.4_bcIBSZ	1.31282	0
DRF5.4_bcEQKO	0.509947	0
DRF5.4_bcCGEI	1.48165	0
DRF6.3_bcIBSZ	1.57941	0
DRF6.3_bcHKMF	1.30533	0
DRF5.5_bcAKQL	0.663568	0
DRF5.5_bcCGEI	0.758622	0
DRF5.5_bcGVTB	1.27778	0
DRM4.5_bcIHGQ	1.58258	0
DRF5.6_bcFGAX	0.778086	0
DRF5.6_bcBWWW	1.19835	0
DRF5.6_bcHNFA	1.06892	0
DRF5.6_bcCGEI	1.90278	0
DRM4.6_bcCRYG	1.41565	0
DRM5.1_bcHLUW	1.8447	0
DRF1.5_bcCRVC	1.00841	0
DRF1.6_bcEPLH	0.836623	0
DRF1.7_bcCRVC	1.71972	0
DRF1.7_bcGMEJ	0.488021	0
DRF5.2_bcIHHG	1.25594	0
DRF6.5_bcBNQI	1.05928	0
DRF6.4_bcAXKY	1.4021	0
DRF6.3_bcAXKY	1.09094	0
DRF6.2_bcBGKM	1.29431	0
DRF6.2_bcAXKY	0.695204	0
DRF6.1_bcBNQI	1.39704	0
DRF1.1_bcHDSX	1.7493	0
DRF1.1_bcHGVX	1.73359	0
DRF1.2_bcBDUH	1.23854	0
DRF1.3_bcIGLK	0.505758	0
DRF1.3_bcADXA	0.868092	0
DRF1.3_bcERPD	0.724125	0
DRF1.4_bcEVMS	1.37131	0
DRF1.4_bcDZIX	0.900102	0
DRM1.4_bcEKRG	1.06473	0
DRM1.5_bcEGYN	0.84517	0
DRM1.5_bcFQQQ	0.980205	0
DRF1.5_bcBPVW	0.491077	0
DRM1.7_bcFRNG	0.721017	0
DRF1.7_bcAHKO	0.529269	0
DRF1.7_bcHALW	0.707239	0
DRM1.3_bcDXVC	0.931745	0
DRM1.3_bcIAJK	1.30834	0
DRM1.6_bcEGYN	0.718583	0
DRM1.6_bcFQQQ	1.31223	0
DRM1.9_bcCVST	1.64156	0
DRF5.1_bcAOGZ	1.02538	0
DRF5.1_bcGLVI	0.723141	0
DRF6.6_bcFARA	0.527554	0
DRF6.6_bcFYSN	0.991154	0
DRM4.1_bcDXGP	0.475921	0
DRM5.6_bcDBER	0.505967	0
DRM5.6_bcFALV	1.26852	0
DRF6.5_bcHVOO	0.801397	0
DRM4.2_bcDNVF	0.54205	0
DRM4.2_bcAGDQ	0.985383	0
DRM4.2_bcHJGR	1.10122	0
DRM5.5_bcIIDD	1.31821	0
DRF6.4_bcHKMF	1.42721	0
DRF6.4_bcFYSN	1.1955	0
DRM4.3_bcAGDQ	1.06233	0
DRM4.3_bcENBM	1.28171	0
DRM4.3_bcDZOW	1.64839	0
DRM4.3_bcHXIO	1.59394	0
DRF5.4_bcDFJN	1.65085	0
DRF6.3_bcFYSN	1.54718	0
DRM5.3_bcHUYR	0.955708	0
DRM5.3_bcHGJT	0.973288	0
DRF5.5_bcFXDY	1.67634	0
DRF5.5_bcCXPX	0.9847	0
DRF5.5_bcFFOM	0.501715	0
DRF5.5_bcFLKC	0.565869	0
DRF5.5_bcGHWY	1.21866	0
DRF5.5_bcHSCD	1.56355	0
DRF6.2_bcBQBC	1.49789	0
DRF5.6_bcFHAY	0.900015	0
DRF5.6_bcDNBJ	1.21232	0
DRF6.1_bcFARA	1.92046	0
DRM5.1_bcANTU	1.33959	0
DRM5.1_bcCGBR	0.673541	0
DRF5.2_bcGEVN	1.40395	0
DRF1.3_bcBYXY	0	0.529642
DRM1.4_bcAWCR	0	1.7052
DRM1.5_bcHSIV	0	1.54566
DRF1.6_bcEAQF	0	2.16346
DRM1.7_bcHRAU	0	1.27327
DRM1.7_bcCSBZ	0	1.82336
DRF1.7_bcBBWU	0	1.48008
DRF1.7_bcGSDK	0	0.528353
DRF1.7_bcCKNA	0	1.436
DRF1.7_bcBBMB	0	1.27128
DRF1.8_bcBCCQ	0	0.871192
DRF1.8_bcALOL	0	0.951493
DRF1.8_bcAJHT	0	2.85996
DRF1.8_bcBBMB	0	1.3943
DRM1.6_bcHSIV	0	1.98262
DRF2.1_bcFQTK	0	0.510506
DRF2.2_bcFQTK	0	0.588392
DRF6.5_bcBRLY	0	0.755556
DRF6.5_bcAKLS	0	1.09609
DRF5.3_bcHOFL	0	0.871596
DRF5.3_bcIGIT	0	1.68344
DRF6.4_bcIFAE	0	0.690408
DRF6.4_bcBRLY	0	1.37877
DRF5.4_bcFQPL	0	0.603759
DRF6.3_bcIFAE	0	1.15052
DRM5.2_bcBIBG	0	1.59176
DRF6.1_bcBRLY	0	0.566461
DRF6.1_bcAKLS	0	1.35304
DRM1.7_bcBUAL	0	1.69525
DRM1.8_bcGOER	0	3.59366
DRF1.7_bcHBXR	0	1.43448
DRF1.8_bcFVXW	0	1.02116
DRF2.1_bcBZJH	0	2.20365
DRF5.2_bcDOLF	0	1.8129
DRM5.4_bcGUQD	0	1.38704
DRF5.5_bcBKGR	0	1.22423
DRF5.5_bcEUEA	0	1.76337
DRF5.6_bcGVTB	0	1.25241
DRF6.1_bcBQBC	0	1.3924
DRM1.1_bcFWIM	0	0.932866
DRF5.1_bcEEJW	0	1.59676
DRF6.1_bcEIZO	0	1.26376
DRM1.7_bcDCDS	0	0.653189
DRF1.8_bcHSZX	0	2.04621
	0	0
	0	0
	0	0
	0	0
	0	0
	0	0
	0	0
	0	0
	0	0
	0	0
	0	0
	0	0
	0	0
	0	0
	0	0
	0	0
	0	0
	0	0
	0	0
	0	0
	0	0
	0	0
	0	0
	0	0
	0	0
	0	0
	0	0
	0	0
	0	0
	0	0
	0	0
	0	0
	0	0
	0	0
	0	0
	0	0
	0	0
	0	0
	0	0
	0	0
	0	0
	0	0
	0	0
	0	0
	0	0
	0	0
	0	0
	0	0
	0	0
	0	0
	0	0
	0	0
	0	0
	0	0
	0	0
	0	0
	0	0
	0	0
	0	0
	0	0
	0	0
	0	0
	0	0
	0	0
	0	0
	0	0
	0	0
	0	0
	0	0
	0	0
	0	0
	0	0
	0	0
	0	0
	0	0
	0	0
	0	0
	0	0
	0	0
	0	0
	0	0
	0	0
	0	0
	0	0
	0	0
	0	0
	0	0
	0	0
	0	0
	0	0
	0	0
	0	0
	0	0
	0	0
	0	0
	0	0
	0	0
	0	0
	0	0
	0	0
	0	0
	0	0
	0	0
	0	0
	0	0
	0	0
	0	0
	0	0
	0	0
	0	0
	0	0
	0	0
	0	0
	0	0
	0	0
	0	0
	0	0
	0	0
	0	0
	0	0
	0	0
	0	0
	0	0
	0	0
	0	0
	0	0
	0	0
	0	0
	0	0
	0	0
	0	0
	0	0
	0	0
	0	0
	0	0
	0	0
	0	0
	0	0
	0	0
	0	0
	0	0
	0	0
	0	0
	0	0
	0	0
	0	0
	0	0
	0	0
	0	0
	0	0
	0	0
	0	0
	0	0
	0	0
	0	0
	0	0
	0	0
	0	0
	0	0
	0	0
	0	0
	0	0
	0	0
	0	0
	0	0
	0	0
	0	0
	0	0
	0	0
	0	0
	0	0
	0	0
	0	0
	0	0
	0	0
	0	0
	0	0
	0	0
	0	0
	0	0
	0	0
	0	0
	0	0
	0	0
	0	0
	0	0
	0	0
	0	0
	0	0
	0	0
	0	0
	0	0
	0	0
	0	0
	0	0
	0	0
	0	0
	0	0
	0	0
	0	0
	0	0
	0	0
	0	0
	0	0
	0	0
	0	0
	0	0
	0	0
	0	0
	0	0
	0	0
	0	0
	0	0
	0	0
	0	0
	0	0
	0	0
	0	0
	0	0
	0	0
	0	0
	0	0
	0	0
	0	0
	0	0
	0	0
	0	0
	0	0
	0	0
	0	0
	0	0
	0	0
	0	0
	0	0
	0	0
	0	0
	0	0
	0	0
	0	0
	0	0
	0	0
	0	0
	0	0
	0	0
	0	0
	0	0
	0	0
	0	0
	0	0
	0	0
	0	0
	0	0
	0	0
	0	0
	0	0
	0	0
	0	0
	0	0
	0	0
	0	0
	0	0
	0	0
	0	0
	0	0
	0	0
	0	0
	0	0
	0	0
	0	0
	0	0
	0	0
	0	0
	0	0
	0	0
	0	0
	0	0
	0	0
	0	0
	0	0
	0	0
	0	0
	0	0
	0	0
	0	0
	0	0
	0	0
	0	0
	0	0
	0	0
	0	0
	0	0
	0	0
	0	0
	0	0
	0	0
	0	0
	0	0
	0	0
	0	0
	0	0
	0	0
	0	0
	0	0
	0	0
	0	0
	0	0
	0	0
	0	0
	0	0
	0	0
	0	0
	0	0
	0	0
	0	0
	0	0
	0	0
	0	0
	0	0
	0	0
	0	0
	0	0
	0	0
	0	0
	0	0
	0	0
	0	0
	0	0
	0	0
	0	0
	0	0
	0	0
	0	0
	0	0
	0	0
	0	0
	0	0
	0	0
	0	0
	0	0
	0	0
	0	0
	0	0
	0	0
	0	0
	0	0
	0	0
	0	0
	0	0
	0	0
	0	0
	0	0
	0	0
	0	0
	0	0
	0	0
	0	0
	0	0
	0	0
	0	0
	0	0
	0	0
	0	0
	0	0
	0	0
	0	0
	0	0
	0	0
	0	0
	0	0
	0	0
	0	0
	0	0
	0	0
	0	0
	0	0
	0	0
	0	0
	0	0
	0	0
	0	0
	0	0
	0	0
	0	0
	0	0
	0	0
	0	0
	0	0
	0	0
	0	0
	0	0
	0	0
	0	0
	0	0
	0	0
	0	0
	0	0
	0	0
	0	0
	0	0
	0	0
	0	0
	0	0
	0	0
	0	0
	0	0
	0	0
	0	0
	0	0
	0	0
	0	0
	0	0
	0	0
	0	0
	0	0
	0	0
	0	0
	0	0
	0	0
	0	0
	0	0
	0	0
	0	0
	0	0
	0	0
	0	0
	0	0
	0	0
	0	0
	0	0
	0	0
	0	0
	0	0
	0	0
	0	0
	0	0
	0	0
	0	0
	0	0
	0	0
	0	0
	0	0
	0	0
	0	0
	0	0
	0	0
	0	0
	0	0
	0	0
	0	0
	0	0
	0	0
	0	0
	0	0
	0	0
	0	0
	0	0
	0	0
	0	0
	0	0
	0	0
	0	0
	0	0
	0	0
	0	0
	0	0
	0	0
	0	0
	0	0
	0	0
	0	0
	0	0
	0	0
	0	0
	0	0
	0	0
	0	0
	0	0
	0	0
	0	0
	0	0
	0	0
	0	0
	0	0
	0	0
	0	0
	0	0
	0	0
	0	0
	0	0
	0	0
	0	0
	0	0
	0	0
	0	0
	0	0
	0	0
	0	0
	0	0

## Sheet: Figure 1h
Ox1R-only cell ID	Ox1R expression level	VGLUT3 expression level		Ox2R-only cell ID	Ox2R expression level	VGLUT3 expression level
DRF1.5_bcEAQF	1.99679	3.00053		DRF5.3_bcHOFL	0.871596	3.25937
DRF5.1_bcGGCZ	1.26656	2.84149		DRF5.4_bcFQPL	0.603759	2.53415
DRF5.1_bcFQPL	2.12716	2.75887		DRF6.4_bcIFAE	0.690408	2.29765
DRF5.5_bcCLHY	1.02519	2.72792		DRF2.2_bcFQTK	0.588392	2.2836
DRM5.3_bcAXGN	0.482	2.49713		DRF6.3_bcIFAE	1.15052	2.26585
DRM5.6_bcBIBG	1.52769	2.47001		DRM1.5_bcHSIV	1.54566	2.23054
DRF1.6_bcCKNA	0.985015	2.40398		DRM5.2_bcBIBG	1.59176	2.17756
DRM5.4_bcEURA	1.43998	2.36667		DRF1.3_bcBYXY	0.529642	2.07734
DRF5.4_bcCLHY	1.81119	2.16063		DRM1.1_bcFWIM	0.932866	1.96951
DRF5.2_bcDPJU	1.24584	2.13151		DRF1.7_bcBBWU	1.48008	1.96121
DRM4.4_bcHDQE	1.30474	1.85214		DRM1.7_bcHRAU	1.27327	1.91518
DRM5.1_bcBIBG	0.946834	1.74617		DRF1.7_bcCKNA	1.436	1.75885
DRF6.3_bcHZSI	0.751391	1.70107		DRF1.8_bcALOL	0.951493	1.75245
DRF6.5_bcHVOO	0.801397	1.54457		DRF5.3_bcIGIT	1.68344	1.68344
DRF5.6_bcGSVE	1.00346	1.49412		DRF2.1_bcFQTK	0.510506	1.6088
DRF5.5_bcHUGG	0.689616	1.38099		DRF1.7_bcBBMB	1.27128	1.57859
DRM1.3_bcFLZB	0.847946	1.09937		DRF6.1_bcBRLY	0.566461	1.39824
DRM1.7_bcCJCJ	0.517199	0.856391		DRF1.8_bcBBMB	1.3943	1.3943
DRF1.7_bcAHKO	0.529269	0.529269		DRF6.4_bcBRLY	1.37877	1.37877
DRF1.6_bcEPLH	0.836623	0.503365		DRF6.1_bcAKLS	1.35304	1.35304
DRF5.6_bcFGAX	0.778086	0.462885		DRF1.8_bcBCCQ	0.871192	1.12643
DRF1.2_bcCVCI	1.00252	0		DRM1.7_bcCSBZ	1.82336	1.12397
DRF1.2_bcAMMU	0.858265	0		DRF6.5_bcAKLS	1.09609	1.09609
DRF1.2_bcHDSX	1.31104	0		DRF1.7_bcGSDK	0.528353	0.528353
DRF1.4_bcEWNC	0.447929	0		DRM1.4_bcAWCR	1.7052	0
DRM1.5_bcASXN	1.7154	0		DRF1.6_bcEAQF	2.16346	0
DRF1.6_bcCRID	0.607693	0		DRF1.8_bcAJHT	2.85996	0
DRF1.7_bcEERK	2.23434	0		DRM1.6_bcHSIV	1.98262	0
DRF1.8_bcCARL	0.563903	0		DRF6.5_bcBRLY	0.755556	0
DRM1.6_bcCRNL	1.7113	0		DRM1.7_bcBUAL	1.69525	0
DRM1.12_bcDHMG	0.4493	0		DRM1.8_bcGOER	3.59366	0
DRM4.2_bcFBUO	1.14816	0		DRF1.7_bcHBXR	1.43448	0
DRM5.5_bcBCHG	1.00852	0		DRF1.8_bcFVXW	1.02116	0
DRM1.10_bcDNFV	2.15296	0		DRF2.1_bcBZJH	2.20365	0
DRF1.1_bcHZWY	2.80505	0		DRF5.2_bcDOLF	1.8129	0
DRF1.2_bcHBXR	1.27091	0		DRM5.4_bcGUQD	1.38704	0
DRM1.2_bcFNMO	2.16403	0		DRF5.5_bcBKGR	1.22423	0
DRF1.4_bcHKJL	1.54689	0		DRF5.5_bcEUEA	1.76337	0
DRF1.4_bcDFJP	1.37071	0		DRF5.6_bcGVTB	1.25241	0
DRF1.5_bcFEDM	2.05754	0		DRF6.1_bcBQBC	1.3924	0
DRF1.5_bcCBAR	0.894636	0		DRF5.1_bcEEJW	1.59676	0
DRM1.7_bcCQMD	0.835401	0		DRF6.1_bcEIZO	1.26376	0
DRM1.7_bcGILK	0.617015	0		DRM1.7_bcDCDS	0.653189	0
DRF1.7_bcCBAR	1.25923	0		DRF1.8_bcHSZX	2.04621	0
DRF1.7_bcFZTE	1.69714	0
DRF1.7_bcDUQJ	1.17701	0
DRF1.8_bcFDWN	0.668168	0
DRM1.6_bcGNZE	1.43606	0
DRF2.2_bcFDAV	0.77577	0
DRF2.2_bcHLLX	1.41135	0
DRF2.2_bcFFNU	1.57636	0
DRM1.10_bcGOER	2.05329	0
DRF2.3_bcBVMG	0.832491	0
DRM1.11_bcGOER	1.75416	0
DRM1.12_bcGOER	0.476152	0
DRF5.1_bcFSTG	1.81398	0
DRF6.6_bcBQBC	1.24355	0
DRM5.6_bcHGJT	1.32183	0
DRM5.6_bcFLXY	1.01848	0
DRF6.5_bcIBSZ	1.5633	0
DRF6.5_bcFPOO	0.845853	0
DRF6.5_bcHKMF	1.07011	0
DRF6.5_bcGWHZ	1.98731	0
DRM4.2_bcHCZF	0.971499	0
DRM4.2_bcBTVD	2.10343	0
DRM5.5_bcFLXY	1.3529	0
DRM5.5_bcHGJT	1.2789	0
DRF5.3_bcGVTB	0.878654	0
DRF6.4_bcFPOO	1.32581	0
DRF6.4_bcIBSZ	1.31282	0
DRF5.4_bcEQKO	0.509947	0
DRF5.4_bcCGEI	1.48165	0
DRF6.3_bcIBSZ	1.57941	0
DRF6.3_bcHKMF	1.30533	0
DRF5.5_bcAKQL	0.663568	0
DRF5.5_bcCGEI	0.758622	0
DRF5.5_bcGVTB	1.27778	0
DRM4.5_bcIHGQ	1.58258	0
DRF5.6_bcBWWW	1.19835	0
DRF5.6_bcHNFA	1.06892	0
DRF5.6_bcCGEI	1.90278	0
DRM4.6_bcCRYG	1.41565	0
DRM5.1_bcHLUW	1.8447	0
DRF1.5_bcCRVC	1.00841	0
DRF1.7_bcCRVC	1.71972	0
DRF1.7_bcGMEJ	0.488021	0
DRF5.2_bcIHHG	1.25594	0
DRF6.5_bcBNQI	1.05928	0
DRF6.4_bcAXKY	1.4021	0
DRF6.3_bcAXKY	1.09094	0
DRF6.2_bcBGKM	1.29431	0
DRF6.2_bcAXKY	0.695204	0
DRF6.1_bcBNQI	1.39704	0
DRF1.1_bcHDSX	1.7493	0
DRF1.1_bcHGVX	1.73359	0
DRF1.2_bcBDUH	1.23854	0
DRF1.3_bcIGLK	0.505758	0
DRF1.3_bcADXA	0.868092	0
DRF1.3_bcERPD	0.724125	0
DRF1.4_bcEVMS	1.37131	0
DRF1.4_bcDZIX	0.900102	0
DRM1.4_bcEKRG	1.06473	0
DRM1.5_bcEGYN	0.84517	0
DRM1.5_bcFQQQ	0.980205	0
DRF1.5_bcBPVW	0.491077	0
DRM1.7_bcFRNG	0.721017	0
DRF1.7_bcHALW	0.707239	0
DRM1.3_bcDXVC	0.931745	0
DRM1.3_bcIAJK	1.30834	0
DRM1.6_bcEGYN	0.718583	0
DRM1.6_bcFQQQ	1.31223	0
DRM1.9_bcCVST	1.64156	0
DRF5.1_bcAOGZ	1.02538	0
DRF5.1_bcGLVI	0.723141	0
DRF6.6_bcFARA	0.527554	0
DRF6.6_bcFYSN	0.991154	0
DRM4.1_bcDXGP	0.475921	0
DRM5.6_bcDBER	0.505967	0
DRM5.6_bcFALV	1.26852	0
DRM4.2_bcDNVF	0.54205	0
DRM4.2_bcAGDQ	0.985383	0
DRM4.2_bcHJGR	1.10122	0
DRM5.5_bcIIDD	1.31821	0
DRF6.4_bcHKMF	1.42721	0
DRF6.4_bcFYSN	1.1955	0
DRM4.3_bcAGDQ	1.06233	0
DRM4.3_bcENBM	1.28171	0
DRM4.3_bcDZOW	1.64839	0
DRM4.3_bcHXIO	1.59394	0
DRF5.4_bcDFJN	1.65085	0
DRF6.3_bcFYSN	1.54718	0
DRM5.3_bcHUYR	0.955708	0
DRM5.3_bcHGJT	0.973288	0
DRF5.5_bcFXDY	1.67634	0
DRF5.5_bcCXPX	0.9847	0
DRF5.5_bcFFOM	0.501715	0
DRF5.5_bcFLKC	0.565869	0
DRF5.5_bcGHWY	1.21866	0
DRF5.5_bcHSCD	1.56355	0
DRF6.2_bcBQBC	1.49789	0
DRF5.6_bcFHAY	0.900015	0
DRF5.6_bcDNBJ	1.21232	0
DRF6.1_bcFARA	1.92046	0
DRM5.1_bcANTU	1.33959	0
DRM5.1_bcCGBR	0.673541	0
DRF5.2_bcGEVN	1.40395	0

## Sheet: Figure 1i
Marker genes of serotonergic neurons categorized by expression of Ox1R and Ox2R
ensembl_gene_id	external_gene_name	p_val	avg_logFC	pct.1	pct.2	p_val_adj	comparison
ENSMUSG00000032360	Hcrtr2	1.61092e-38	0.960898	1	0.064	2.7608e-34	expressing both
ENSMUSG00000028778	Hcrtr1	1.08428e-12	0.686252	1	0.212	1.85824e-08	expressing both
ENSMUSG00000005505	Kbtbd4	4.46282e-09	1.11717	0.5	0.081	7.64838e-05	expressing both
ENSMUSG00000111688	Kbtbd4	4.46282e-09	1.11717	0.5	0.081	7.64838e-05	expressing both
ENSMUSG00000000320	Alox12	2.96553e-08	0.283784	0.375	0.049	0.000508232	expressing both
ENSMUSG00000048490	Nrip1	9.79978e-08	0.342567	0.5	0.089	0.00167949	expressing both
ENSMUSG00000085793	Lin52	2.33408e-07	0.34619	0.5	0.093	0.00400015	expressing both
ENSMUSG00000041408	Wapl	8.86104e-07	0.44897	0.562	0.126	0.015186	expressing both
ENSMUSG00000052539	Magi3	1.75935e-06	0.606733	0.625	0.157	0.0301518	expressing both
ENSMUSG00000093803	Ppp2r3d	1.77142e-06	0.399	0.75	0.217	0.0303587	expressing both
ENSMUSG00000099077	Ppp2r3d	1.77142e-06	0.399	0.75	0.217	0.0303587	expressing both
ENSMUSG00000008200	Fnbp4	1.79101e-06	0.500604	0.5	0.113	0.0306943	expressing both
ENSMUSG00000041360	Pum3	1.95845e-06	0.393913	0.312	0.047	0.0335639	expressing both
ENSMUSG00000026563	Tada1	2.71735e-06	0.378555	0.562	0.132	0.04657	expressing both
ENSMUSG00000028778	Hcrtr1	5.30638e-110	-1.11756	0	0.786	9.09408e-106	expressing none
ENSMUSG00000032360	Hcrtr2	3.24031e-36	-0.711955	0	0.291	5.55325e-32	expressing none
ENSMUSG00000030310	Slc6a1	6.31203e-17	-0.401007	0.161	0.481	1.08176e-12	expressing none
ENSMUSG00000078591	Hs3st4	1.22994e-12	-0.273231	0.145	0.398	2.10787e-08	expressing none
ENSMUSG00000019189	Rnf145	1.15766e-11	-0.313321	0.361	0.67	1.98399e-07	expressing none
ENSMUSG00000035131	Brinp3	7.29887e-11	-0.260825	0.118	0.345	1.25088e-06	expressing none
ENSMUSG00000050565	Tor1aip2	4.19304e-10	-0.273537	0.197	0.442	7.18604e-06	expressing none
ENSMUSG00000066036	Ubr4	1.97523e-09	-0.285823	0.217	0.456	3.38515e-05	expressing none
ENSMUSG00000039449	Prpf18	3.2363e-09	-0.300898	0.181	0.413	5.54638e-05	expressing none
ENSMUSG00000024926	Kat5	1.60906e-08	-0.298125	0.183	0.398	0.000275761	expressing none
ENSMUSG00000019647	Sema6a	5.1076e-08	-0.310241	0.149	0.335	0.000875341	expressing none
ENSMUSG00000003153	Slc2a3	5.8436e-08	-0.375957	0.337	0.592	0.00100148	expressing none
ENSMUSG00000020440	Arf5	7.20811e-08	-0.260093	0.444	0.723	0.00123533	expressing none
ENSMUSG00000023075	Akirin1	1.01089e-07	-0.409508	0.209	0.417	0.00173246	expressing none
ENSMUSG00000023484	Prph	2.17517e-07	-0.353505	0.112	0.277	0.00372781	expressing none
ENSMUSG00000027952	Pmvk	4.2355e-07	-0.308468	0.169	0.35	0.00725879	expressing none
ENSMUSG00000044147	Arf6	6.13043e-07	-0.287662	0.199	0.388	0.0105063	expressing none
ENSMUSG00000048965	Mrgpre	8.42745e-07	-0.358911	0.106	0.257	0.014443	expressing none
ENSMUSG00000038615	Nfe2l1	1.48546e-06	-0.263895	0.516	0.752	0.0254577	expressing none
ENSMUSG00000026790	Odf2	1.9579e-06	-0.275878	0.143	0.306	0.0335545	expressing none
ENSMUSG00000028778	Hcrtr1	1.32448e-133	1.24177	1	0.029	2.2699e-129	expressing Hcrtr1
ENSMUSG00000030310	Slc6a1	6.54049e-16	0.471821	0.521	0.185	1.12091e-11	expressing Hcrtr1
ENSMUSG00000078591	Hs3st4	1.28835e-12	0.360481	0.438	0.161	2.20798e-08	expressing Hcrtr1
ENSMUSG00000019189	Rnf145	6.21627e-11	0.377743	0.699	0.387	1.06535e-06	expressing Hcrtr1
ENSMUSG00000029810	Tmem176b	1.54272e-09	0.268545	0.63	0.315	2.64391e-05	expressing Hcrtr1
ENSMUSG00000055653	Gpc3	2.68757e-09	0.437438	0.26	0.081	4.60597e-05	expressing Hcrtr1
ENSMUSG00000060802	B2m	7.27223e-09	0.26081	0.514	0.238	0.000124631	expressing Hcrtr1
ENSMUSG00000066036	Ubr4	1.41222e-08	0.326246	0.486	0.235	0.000242026	expressing Hcrtr1
ENSMUSG00000036198	Arhgap36	2.53545e-08	0.428102	0.432	0.195	0.000434526	expressing Hcrtr1
ENSMUSG00000023484	Prph	3.9054e-08	0.363047	0.315	0.12	0.000669308	expressing Hcrtr1
ENSMUSG00000019647	Sema6a	6.92711e-08	0.351304	0.37	0.159	0.00118717	expressing Hcrtr1
ENSMUSG00000038886	Man2a2	1.23127e-07	0.250087	0.473	0.228	0.00211015	expressing Hcrtr1
ENSMUSG00000036502	Tmem255a	1.241e-07	0.251972	0.767	0.475	0.00212683	expressing Hcrtr1
ENSMUSG00000022257	Laptm4b	1.41025e-07	0.272519	0.397	0.185	0.00241688	expressing Hcrtr1
ENSMUSG00000031841	Cdh13	1.12512e-06	0.290398	0.849	0.672	0.0192823	expressing Hcrtr1
ENSMUSG00000026234	Ncl	1.34035e-06	0.279016	0.651	0.401	0.0229709	expressing Hcrtr1
ENSMUSG00000001440	Kpnb1	1.39075e-06	0.333261	0.623	0.391	0.0238347	expressing Hcrtr1
ENSMUSG00000031137	Fgf13	2.15486e-06	0.26129	0.363	0.176	0.03693	expressing Hcrtr1
ENSMUSG00000031161	Hdac6	2.21077e-06	0.261548	0.5	0.269	0.0378881	expressing Hcrtr1
ENSMUSG00000032360	Hcrtr2	1.30103e-112	1.56102	1	0.024	2.2297e-108	expressing Hcrtr2
ENSMUSG00000089945	Pakap	2.40277e-09	0.290306	0.273	0.048	4.11787e-05	expressing Hcrtr2
ENSMUSG00000038729	Pakap	2.40277e-09	0.290306	0.273	0.048	4.11787e-05	expressing Hcrtr2
ENSMUSG00000090053	Pakap	2.40277e-09	0.290306	0.273	0.048	4.11787e-05	expressing Hcrtr2
ENSMUSG00000038128	Camk4	9.2759e-07	0.256318	0.386	0.117	0.015897	expressing Hcrtr2
ENSMUSG00000050587	Lrrc4c	1.76064e-06	0.44437	0.409	0.136	0.0301739	expressing Hcrtr2
ENSMUSG00000037996	Slc24a2	2.36607e-06	0.43799	0.318	0.092	0.0405497	expressing Hcrtr2
ENSMUSG00000037278	Tmem97	2.631e-06	0.391777	0.295	0.079	0.04509	expressing Hcrtr2
ENSMUSG00000032360	Hcrtr2	4.68475e-42	-1.61498	0	1	8.02872e-38	expressing Hcrtr1 vs Hcrtr2
ENSMUSG00000028778	Hcrtr1	5.18127e-24	1.30057	1	0	8.87966e-20	expressing Hcrtr1 vs Hcrtr3
ENSMUSG00000019935	Slc17a8	1.0726e-07	-0.745892	0.144	0.545	0.00183822	expressing Hcrtr1 vs Hcrtr4

## Sheet: Figure 1 k-m
Figure 1k
		cell counts
		mouse 1	mouse 2	mouse 3	average
	Ox1R-only	40.5	43	58	47
	Ox2R-only	13.5	22.5	39	25
	Ox1R/Ox2R+	110.5	81.5	19	70
	Ox1R/Ox2R-	13	43	59	38
Figure 1l
		cell counts
		mouse 1	mouse 2	mouse 3	average
	VGLUT3+	13.5	3	1	6
	VGLUT3-	27	40	57	41
Figure 1m
		cell counts
		mouse 1	mouse 2	mouse 3	average
	VGLUT3+	13	21.5	31	22
	VGLUT3-	0.5	1	8	3

## Sheet: Figure 2e-h
Figure 2e
		DR (dorsal)				DR (ventral)				MR (dorsal)				MR (ventral)				RPa
		mouse 1	mouse 2	mouse 3	mouse 4	mouse 1	mouse 2	mouse 3	mouse 4	mouse 1	mouse 2	mouse 3	mouse 4	mouse 1	mouse 2	mouse 3	mouse 4	mouse 1	mouse 2	mouse 3	mouse 4
	Ox1RΔSERT/tdTomato	8.69565	8.57143	11.4893	4.77988	10.037	10.1392	11.0226	9.50533	0	11.8547	9.78865	2.77778	8.92003	8.64689	12.0951	0	2.94872	13.7218	1.14943	4.41919
	Ox2RΔSERT/tdTomato	90.2885	87.4976	59.0783		91.5626	84.8574	66.263		88.9182	86.3695	65.7446		93.6364	92.7898	76.7175		80.6548	62.1256	69.2391
Figure 2f
		DR (dorsal)				DR (ventral)				MR (dorsal)				MR (ventral)				RPa
		mouse 1	mouse 2	mouse 3	mouse 4	mouse 1	mouse 2	mouse 3	mouse 4	mouse 1	mouse 2	mouse 3	mouse 4	mouse 1	mouse 2	mouse 3	mouse 4	mouse 1	mouse 2	mouse 3	mouse 4
	Ox1RΔSERT/tdTomato	0.748562	0.0794526	0.135368	0.103392	0.0396877	0.148403	0.0721482	0.05704	0.107835	0.0386045	0.0316559	0.00804523	0.38832	0.251498	0.0905029	0.00137135	0.0444264	0.272317	0.0353989	0.0822911
	Ox2RΔSERT/tdTomato	9.18602	11.8837	10.6133		3.30416	4.541	3.70366		3.51844	4.04986	3.24123		3.13834	5.14417	5.85923		3.77316	4.81811	9.66378
Figure 2g
		DR (dorsal)				DR (ventral)				MR (dorsal)				MR (ventral)				RPa
		mouse 1	mouse 2	mouse 3	mouse 4	mouse 1	mouse 2	mouse 3	mouse 4	mouse 1	mouse 2	mouse 3	mouse 4	mouse 1	mouse 2	mouse 3	mouse 4	mouse 1	mouse 2	mouse 3	mouse 4
	Ox1RΔSERT/tdTomato	58.2609	65.1852	70.6681	23.5346	82.2014	83.002	62.7931	55.6727	49.4372	58.9226	46.4961	14.7222	15.4591	25.5724	14.5535	0	30.4701	7.39348	3.44828	0.694444
	Ox2RΔSERT/tdTomato	5.84898	11.7743	0.537634		10.1059	1.21951	2.48973		6.26555	4.78469	5.10204		10.0673	6.12084	5		0	7.00483	15
Figure 2h
		DR (dorsal)				DR (ventral)				MR (dorsal)				MR (ventral)				RPa
		mouse 1	mouse 2	mouse 3	mouse 4	mouse 1	mouse 2	mouse 3	mouse 4	mouse 1	mouse 2	mouse 3	mouse 4	mouse 1	mouse 2	mouse 3	mouse 4	mouse 1	mouse 2	mouse 3	mouse 4
	Ox1RΔSERT/tdTomato	3.2552	2.94583	3.48426	0.676148	6.76935	7.3942	3.44578	1.60771	1.23845	2.43366	0.959905	0.317466	0.315961	0.44	0.286	0.0108582	0.595419	0.409081	0.0940865	0.0530673
	Ox2RΔSERT/tdTomato	0.143948	0.26288	0.0113433		0.241261	0.276997	0.141108		0.0933589	0.0968463	0.163734		0.17141	0.121	0.149196		0.0395207	0.202313	0.12428

## Sheet: Figure 3b
Figure 3. Effect of orexin A and orexin B on serotonergic neurons in the dorsal raphe nucleus (DR) analyzed by patch clamp recordings and Ca2+ imaging with GCaMP6.
Figure 3b
Individual datapoints for orexin A (100 nM) effect on action potential frequency
Each data point represents the mean action potential frequency (Hz) over the 2 min measuring interval
					Ctrl					Ox1RΔSERT					Ox2RΔSERT
				n	BL	Orexin-A	3xSD responder		n	BL	Orexin-A	3xSD responder		n	BL	Orexin-A	3xSD responder
				1	1.32	1.98	No		1	2.09	2.96	No		1	1.12	3.24	Yes
				2	1.51	4.05	Yes		2	6.04	6.38	No		2	3.12	5.34	Yes
				3	1.57	3.6	No		3	1.35	2.44	Yes		3	7.46	8.23	No
				4	4.14	5.67	Yes		4	1.32	11.75	Yes		4	1.22	2.45	Yes
				5	3.02	4.83	Yes		5	1.28	3.26	Yes		5	0.94	4.42	Yes
				6	1.37	5.7	Yes		6	3.85	4.71	Yes		6	1.96	4.01	Yes
				7	1.09	2.85	Yes		7	8.3	12.62	Yes		7	1.04	1.57	Yes
				8	3.67	4.02	No		8	1.61	2.52	Yes		8	3.39	2.22	No
				9	2.07	3.23	Yes		9	1.64	6.96	Yes		9	4.53	6.32	Yes
				10	2.53	7.91	Yes							10	1.46	4.26	Yes
				11	3.27	3.37	No							11	2.71	4.3	Yes
				12	1.91	2.31	Yes
				13	3.74	4.82	Yes
				14	1.43	4.41	Yes
				15	1.06	2.3	Yes
				16	0.91	2.88	Yes
				17	2.84	4.16	Yes
				18	0.83	2.46	Yes
				19	1.91	4.31	Yes
				20	3.17	3.72	Yes
				21	4.25	5.87	Yes
Descriptive statistics
				Mean	2.267	4.021			Mean	3.053	5.956			Mean	2.632	4.215
				±SD	1.115	1.451			±SD	2.528	3.891			±SD	1.981	1.922
				±SEM	0.2433	0.3166			±SEM	0.8428	1.297			±SEM	0.5972	0.5796
				Median	1.91	4.02			median	1.64	4.71			median	1.96	4.26
				n	21				n	9				n	11
BL vs Orexin-A, two-tailed paired t-test
					p<0.0001				p=0.03						p=0.0018
Ctrl, control
BL, baseline
SD, standard deviation
SEM, standard error of mean
n, number of experiments

## Sheet: Figure 3c
Figure 3. Effect of orexin A and orexin B on serotonergic neurons in the dorsal raphe nucleus (DR) analyzed by patch clamp recordings and Ca2+ imaging with GCaMP6.
Figure 3c
Individual datapoints for orexin B (100 nM) effect on action potential frequency
Each data point represents the mean action potential frequency (Hz) over the 2 min measuring interval
					Ctrl					Ox1RΔSERT					Ox2RΔSERT
				n	BL	Orexin-A	3xSD responder		n	BL	Orexin-A	3xSD responder		n	BL	Orexin-A	3xSD responder
				1	3.31	5.97	Yes		1	1.42	6.73	Yes		1	5.71	5.36	No
				2	1.87	3.42	Yes		2	1.73	6.62	Yes		2	3.46	1.37	No
				3	3.15	7.04	Yes		3	3.42	4.11	Yes		3	1.9	6.22	Yes
				4	4	5.5	Yes		4	3.42	4.85	Yes		4	2.37	3.98	No
				5	1.58	1.02	Yes		5	1.51	3.9	Yes		5	2.41	6.49	Yes
				6	0.18	2.98	Yes		6	4.73	7.2	Yes		6	1.33	0.27	No
				7	4.71	4.06	No		7	1.77	3.57	Yes		7	1.99	1.19	No
				8	4.38	4.33	No		8	1.78	6.83	Yes		8	4.01	3.82	No
				9	1.38	12.79	Yes		9	1.42	3.72	Yes		9	4.14	4.8	Yes
				10	4.61	7.22	Yes		10	1.7	4.81	Yes		10	8.72	8.54	No
				11	2.91	7.91	Yes		11	6.26	6.74	No		11	0.9	2.59	Yes
				12	1.33	8.78	Yes		12	1.17	4.37	Yes
				13	2.01	7.71	Yes		13	1.49	4.82	Yes
				14	1.34	5.47	Yes		14	2.19	3.97	Yes
				15	1.79	7.83	Yes
				16	1.21	6.69	Yes
				17	5.13	6.16	No
				18	1.62	5.02	Yes
				19	6.78	8.37	Yes
				20	3.28	2.84	No
				21	3.07	3.79	Yes
				22	3.03	4.96	Yes
				23	3.63	4.89	Yes
				24	5.63	5.45	No
				25	1.41	3.49	Yes
				26	1.72	3.12	Yes
				27	1.19	4.34	Yes
Descriptive statistics
				Mean	2.824	5.598			Mean	2.429	5.16			Mean	3.358	4.057
				±SD	1.621	2.414			±SD	1.499	1.35			±SD	2.266	2.548
				±SEM	0.312	0.4646			±SEM	0.4007	0.3609			±SEM	0.6833	0.7684
				Median	2.91	5.45			median	1.75	4.815			median	2.41	3.98
				n	27	27			n	14	14			n	11	11
BL vs Orexin-A, two-tailed paired t-test
					p<0.0001					p<0.0001					p=0.28
Ctrl, control
BL, baseline
SD, standard deviation
SEM, standard error of mean
n, number of experiments

## Sheet: Figure 3e
Figure 3. Effect of orexin A and orexin B on serotonergic neurons in the dorsal raphe nucleus (DR) analyzed by patch clamp recordings and Ca2+ imaging with GCaMP6.
Figure 3e
Orexin (100 nM) effect on intracellular Ca2+ levels
Data are given as the percentage of the maximal response to high KCl (4 min measuring interval)
				Orexin A								Orexin B
Descriptive statistics
					Ctrl	Ox1RΔSERT	Ox2RΔSERT						Ctrl	Ox1RΔSERT	Ox2RΔSERT
				Mean	20.91	21.42	12.65					Mean	16.59	19.02	0.2649
				±SD	9.747	10.76	7.847					±SD	8.197	6.447	13.84
				±SEM	0.773	0.7609	0.906					±SEM	0.9465	0.6722	1.253
				Median	19.6976	20.6516	13.2807					median	15.1648	19.4094	-1.95211
				n	159	200	75					n	75	92	122
ANOVA with post hoc Tukey tests
				Ctrl vs Ox1RΔSERT, p= 0.88								Ctrl vs Ox1RΔSERT, p=0.30
				Ctrl vs Ox2RΔSERT, p<0.0001								Ctrl vs Ox2RΔSERT, p<0.0001
				Ox1RΔSERT vs Ox2RΔSERT, p<0.0001								Ox1RΔSERT vs Ox2RΔSERT, p<0.0001
Individual datapoints for orexin (100 nM) application on Ca2+ levels
				Orexin A								Orexin B
				n	Ctrl	Ox1RΔSERT	Ox2RΔSERT					n	Ctrl	Ox1RΔSERT	Ox2RΔSERT
				1	38.6888	15.1639	23.3273					1	10.4772	13.0948	-26.4145
Ctrl, control				2	7.6495	18.0604	13.9783					2	24.6779	3.93563	-5.52052
BL, baseline				3	21.3477	16.1394	20.9193					3	7.65671	10.6829	-11.05
SD, standard deviation				4	27.4687	10.5071	20.5829					4	14.2415	15.3943	-16.8738
SEM, standard error of mean				5	14.0011	14.7216	20.2521					5	36.0105	19.1331	-34.1707
n, number of experiments				6	22.6077	12.2042	18.0279					6	14.52	16.4987	-6.07967
				7	25.2047	19.1603	11.8959					7	13.8894	20.6213	-12.2809
				8	5.1379	12.5584	15.2835					8	24.7286	18.7573	-3.38999
				9	15.2072	10.2382	16.5897					9	32.9016	17.2439	-4.73996
				10	26.0346	15.3401	24.9741					10	23.8061	19.3983	2.79235
				11	18.6215	10.0251	22.8008					11	15.1648	19.2249	-1.64331
				12	32.9269	12.1346	12.1285					12	26.7202	21.2882	-16.3884
				13	24.6302	16.1931	6.5053					13	24.4424	19.4284	-16.7203
				14	10.0706	23.901	15.9934					14	16.4188	9.78055	-5.29026
				15	22.986	24.4693	20.4426					15	29.5544	16.4738	-20.6937
				16	22.3321	17.5365	11.0966					16	17.7194	3.48434	-11.702
				17	24.1385	7.31042	18.6972					17	17.1778	11.7767	-0.66034
				18	15.2811	16.75	15.1379					18	15.4415	16.5291	-5.24326
				19	23.4927	16.8251	-0.46927					19	15.6835	17.3132	-13.091
				20	28.7636	13.784	4.35138					20	19.794	13.1235	-5.21818
				21	13.5258	23.2367	7.58105					21	20.876	25.6692	-6.14143
				22	15.5098	28.6045	20.5562					22	7.927	19.6362	-2.16305
				23	14.3462	18.5135	7.70157					23	5.19022	10.1801	-5.64805
				24	5.22855	19.4207	2.67473					24	18.0582	11.1604	-2.76554
				25	7.32284	19.0342	0.919107					25	19.0191	12.9395	-6.15177
				26	21.0625	16.8019	0.483778					26	19.1204	13.3689	-5.24678
				27	6.66399	20.9026	1.81291					27	16.2917	15.4983	-5.91112
				28	19.3326	13.814	4.04521					28	18.8253	7.68946	-2.1154
				29	7.99881	20.2319	1.67294					29	13.9688	6.33402	-4.30886
				30	16.3028	22.1798	7.08769					30	10.1877	16.8652	-5.58357
				31	9.72766	8.71519	8.29103					31	8.41264	27.7156	-10.2268
				32	19.6976	22.9979	2.51217					32	11.7826	22.4114	-12.7589
				33	5.95519	18.0488	8.35578					33	9.87292	23.5132	-7.71883
				34	17.3729	14.882	3.4857					34	7.43858	21.4079	-7.3625
				35	17.4428	25.697	-0.84907					35	13.7826	10.7736	-8.06595
				36	13.7897	18.6995	5.9423					36	13.1096	11.2343	-5.36209
				37	13.9282	9.25268	6.18416					37	7.71171	9.94297	-4.78965
				38	16.1989	10.1348	0.334848					38	16.0683	22.0581	21.6777
				39	11.9062	15.6431	3.14392					39	21.2036	19.5775	-26.3031
				40	16.3567	13.8461	4.92497					40	13.4305	18.1383	-5.19383
				41	14.9893	18.3753	24.41					41	9.31103	17.5706	-9.06564
				42	19.8902	27.5645	8.90043					42	17.6847	21.3855	-4.2367
				43	12.3851	53.1386	15.2094					43	5.1874	23.0091	-4.96953
				44	20.3645	58.6998	3.41699					44	14.654	14.3607	-1.83247
				45	10.0786	43.3164	15.5746					45	14.0024	29.7832	-26.7625
				46	8.48413	29.6052	3.43972					46	9.04968	31.6508	-4.72954
				47	15.8977	28.6233	14.2592					47	16.3777	31.4884	4.21832
				48	11.9704	34.3661	22.2052					48	11.7227	18.059	1.02079
				49	17.6693	41.2226	9.19395					49	10.8119	19.4206	3.64413
				50	12.5327	35.4956	4.60048					50	12.0251	19.5554	-15.7516
				51	33.2774	46.4867	3.51645					51	5.34348	19.225	11.959
				52	32.8796	9.21504	14.4311					52	13.5983	27.1429	18.8813
				53	21.4294	15.4965	10.0022					53	2.99274	20.066	6.28043
				54	7.86889	34.902	21.1356					54	9.04135	19.9659	-4.83846
				55	7.28743	21.6958	30.1489					55	16.7638	26.0058	8.72083
				56	33.0617	53.8061	31.6152					56	8.20742	29.6399	6.49427
				57	8.76452	49.9484	16.7206					57	15.3275	22.2178	-9.70562
				58	17.894	31.9122	26.3459					58	21.6443	26.6943	-5.28301
				59	14.3061	28.6856	12.2811					59	8.96634	24.1334	-10.0429
				60	17.8765	33.9525	10.1216					60	10.5546	25.642	6.55774
				61	8.40758	14.5494	21.277					61	9.70188	18.1141	2.83292
				62	33.9925	9.54776	17.9655					62	28.2731	40.9324	-15.0038
				63	27.2183	14.3551	17.8288					63	28.8554	11.8321	-13.3031
				64	34.491	17.9755	16.1046					64	14.4623	17.8867	9.43212
				65	19.0841	13.6093	15.9919					65	25.9099	28.7838	-6.15095
				66	20.7653	12.175	18.536					66	39.3127	22.1909	5.50802
				67	6.96695	15.6675	17.3121					67	12.2689	20.943	-0.42514
				68	40.9097	18.5635	11.3326					68	33.777	23.175	-1.64231
				69	24.7801	14.6233	16.2342					69	33.382	15.9824	-8.65427
				70	24.5348	30.3711	15.3725					70	27.6168	20.9136	7.31178
				71	37.1629	22.5251	8.48622					71	25.1493	20.106	11.2549
				72	23.6118	18.3663	21.7498					72	26.7546	10.0919	2.8705
				73	36.3608	20.4809	18.1637					73	3.04682	21.55	15.6575
				74	34.8435	25.2565	13.2807					74	7.75825	20.2712	2.31216
				75	38.2991	18.6093	12.1103					75	21.7002	25.3577	-2.57711
				76	10.1407	25.7733						76		14.8524	4.42015
				77	35.9989	29.031						77		22.2704	-2.07175
				78	34.0868	20.9828						78		25.2174	27.4784
				79	34.0868	22.1557						79		18.9175	16.7213
				80	27.4362	33.8022						80		21.1877	7.60978
				81	21.473	26.3993						81		14.7163	19.2014
				82	24.6412	30.1957						82		24.5106	28.0921
				83	14.2055	31.7164						83		30.8689	13.4809
				84	36.1794	31.2589						84		16.4468	11.0731
				85	21.7288	27.7574						85		21.6025	21.0493
				86	32.3915	20.5609						86		11.1498	17.2579
				87	19.7421	26.1653						87		22.6791	6.72942
				88	19.3039	14.3436						88		21.5191	8.11884
				89	35.8928	51.8745						89		13.7113	26.0897
				90	19.3764	50.7387						90		24.9665	9.07059
				91	23.5719	28.4438						91		14.008	40.2447
				92	19.2252	54.492						92		16.9835	30.2272
				93	22.3979	14.2873						93			36.3448
				94	31.8483	29.7692						94			-1.46207
				95	23.936	22.2136						95			4.21187
				96	26.9919	42.3995						96			3.35539
				97	27.3073	-5.59163						97			-14.459
				98	23.2214	-0.70111						98			6.65188
				99	25.3272	3.86486						99			9.07709
				100	24.2383	3.11372						100			3.16925
				101	22.9751	35.6852						101			9.08835
				102	20.0461	24.5612						102			3.72151
				103	23.2596	26.9398						103			-17.4379
				104	23.2596	21.0119						104			-6.9863
				105	30.0332	23.6973						105			2.14183
				106	22.9809	15.4017						106			12.067
				107	14.3839	31.6524						107			10.6054
				108	13.7655	23.2298						108			47.5603
				109	17.0913	34.4061						109			5.60316
				110	16.2964	23.4627						110			40.1078
				111	17.2377	30.0923						111			1.14448
				112	16.0275	26.5968						112			-6.7592
				113	14.9709	17.2757						113			-1.32048
				114	10.381	20.613						114			-1.61005
				115	12.7555	28.2178						115			-21.4845
				116	11.4842	10.2715						116			-13.9122
				117	16.2149	33.5667						117			-2.40011
				118	13.2026	11.5809						118			-16.2094
				119	13.3997	31.4588						119			5.52197
				120	18.34	0.919617						120			-8.95402
				121	9.94653	25.4854						121			-0.43792
				122	26.051	5.19958						122			7.12556
				123	18.821	10.0438
				124	15.3841	25.3076
				125	23.8887	32.7589
				126	16.1294	22.359
				127	15.1461	18.5962
				128	20.2769	14.878
				129	14.7096	21.5511
				130	19.217	-6.13491
				131	29.5661	35.0625
				132	14.5375	22.438
				133	21.9379	2.83996
				134	14.442	4.21988
				135	25.1169	7.08794
				136	15.0465	35.8309
				137	17.2087	14.4713
				138	9.68894	23.324
				139	9.68894	9.16746
				140	20.3844	11.6078
				141	19.7708	12.4611
				142	35.0555	20.6902
				143	24.9735	11.2554
				144	27.2997	20.8724
				145	29.4095	23.1531
				146	26.0853	16.6811
				147	31.8186	13.6015
				148	47.14	11.436
				149	46.7619	15.0352
				150	59.7959	16.2962
				151	58.4139	24.7741
				152	26.5471	21.3959
				153	12.3443	13.045
				154	22.9092	29.8051
				155	23.163	13.051
				156	13.8267	13.3715
				157	11.9606	13.8285
				158	5.23094	23.554
				159	15.9012	19.445
				160		20.5926
				161		19.4409
				162		28.0269
				163		21.4253
				164		30.6819
				165		21.3622
				166		21.902
				167		25.4618
				168		21.1673
				169		27.5799
				170		9.91144
				171		19.2415
				172		14.5757
				173		14.2581
				174		22.2831
				175		26.2545
				176		15.1935
				177		14.66
				178		16.265
				179		41.753
				180		18.4119
				181		6.31863
				182		21.7677
				183		22.7162
				184		20.7596
				185		25.437
				186		14.0657
				187		19.8677
				188		32.2205
				189		30.4652
				190		25.0468
				191		12.5607
				192		6.03985
				193		27.3203
				194		31.0157
				195		15.3688
				196		21.8661
				197		24.2135
				198		30.6946
				199		12.0837
				200		30.5725

## Sheet: Figure 4b-r
Figure 4b
		CD	HFD
	mouse 1	66.8478	79.5582
	mouse 2	60.915	81.8139
	mouse 3	62.9167	85.2339
	mouse 4	63.3435	72.9901
	mouse 5	27.193
Figure 4c
		NCD-Ctrl									NCD-Ox1RΔSERT
		mouse 1	mouse 2	mouse 3	mouse 4	mouse 5	mouse 6	mouse 7	mouse 8	mouse 9	mouse 1	mouse 2	mouse 3	mouse 4	mouse 5	mouse 6	mouse 7	mouse 8	mouse 9
	week 4	13.7	16.1	13.2	15.9	16.6	17.6	18.2	20.6	21.5	15.3	14.2	15.3	15.6	14.9	19.3	18.4	18.7	19
	week 5	17	19.3	16.5	18.5	20.9	20.6	19.4	22.3	23.3	19.7	16.2	17.9	20.6	19.5	21.7	19.8	20.5	21.2
	week 6	19.3	21.4	17.2	18.7	22.1	22.7	21	23.5	25.1	20.6	17.6	18.7	21.8	20	22.6	21	22	22.9
	week 7	21.1	23.4	18.5	20.6	24.4	23.9	21.6	23.7	25.6	22	19.7	19.5	24.2	22	23.9	21.8	22.4	24.2
	week 8	22.5	24.1	19.2	22.4	25.3	25.1	22.8	24.9	27.1	22.8	21.2	20.7	24.8	23	24.9	23.4	23.8	24.8
	week 9	22.8	24.9	20.2	24.1	26.4	25.4	23	25.4	28	23.6	20.4	22.2	26.5	24.6	25.5	24	24.2	26.2
	week 10	23.5	25.6	21	24.5	27.3	26.6	23.8	26.5	28.8	25.1	21.5	23.3	26.8	25.2	26	25.2	25.5	26.6
	week 11	24	26.6	20.9	26.1	27.7	27.1	24.2	26.2	29	25.5	22.1	24.1	27.5	25.6	26	25.7	26	26.7
	week 12	25.1	27.3	20.9	27	28.4	29	25	27.9	30.6	26	23	23.4	28.1	26.9	28.3	26.6	27.6	27.8
	week 13	25.9	28.6	23.7	27.1	27.9	29	25.1	27.8	29.8	27	23.7	24.8	28.1	26.9	28.6	27.7	27.5	26.8
	week 14	26.5	28.2	23.6	28.4	28.9	30.5	25.6	28.2	30.5	28.4	23.7	25.1	29.1	27.7	29.7	28.7	27.9	27.6
	week 15	27.7	29.8	23.5	28.5	29.4	30	25.9	29.2	31	29.5	25.1	25.7	29.2	27.9	30.2	29.7	27.7	28.5
Figure 4d
		NCD-Ctrl									NCD-Ox1RΔSERT
		mouse 1	mouse 2	mouse 3	mouse 4	mouse 5	mouse 6	mouse 7	mouse 8	mouse 9	mouse 1	mouse 2	mouse 3	mouse 4	mouse 5	mouse 6	mouse 7	mouse 8	mouse 9
	0	56	72	74	73	98	101	117	70	60	76	68	72	77	85	58	52	62	79
	15 min	316	316	199	289	385	238	368	161	208	208	348	348	254	305	358	326	206	247
	30 min	377	364	266	355	383	279	349	309	193	333	407	342	350	422	339	365	327	320
	60 min	301	313	291	268	300	342	285	241	100	382	298	290	285	268	264	269	215	243
	120 min	162	186	141	105	129	118	114	131	72	194	172	142	110	124	130	176	127	121
Figure 4e
		NCD-Ctrl									NCD-Ox1RΔSERT
		mouse 1	mouse 2	mouse 3	mouse 4	mouse 5	mouse 6	mouse 7	mouse 8	mouse 9	mouse 1	mouse 2	mouse 3	mouse 4	mouse 5	mouse 6	mouse 7	mouse 8	mouse 9
	0	135	155	144	167	118	141	125	155	122	169	156	168	152	161	139	142	165	100
	15 min	417	310	376	534	477	367	447	335	418	371	402	380	349	492	364	412	574	273
	30 min	325	399	229	452	347	320	375	367	414	361	361	338	415	429	319	441	396	253
	60 min	238	299	199	275	231	309	234	270	258	290	294	273	248	243	303	269	227	298
	120 min	131	164	139	177	131	237	171	207	169	171	167	207	237	149	143	206	194	552
Figure 4f
		NCD-Ctrl									NCD-Ox1RΔSERT
		mouse 1	mouse 2	mouse 3	mouse 4	mouse 5	mouse 6	mouse 7	mouse 8	mouse 9	mouse 1	mouse 2	mouse 3	mouse 4	mouse 5	mouse 6	mouse 7	mouse 8	mouse 9
	0	206	187	152	148	170	144	168	197	168	122	139	142	136	155	174	197	197	180
	15 min	109	127	93	131	123	98	78	143	125	121	104	136	135	130	99	133	147	147
	30 min	95	143	72	98	130	112	112	167	115	92	98	140	115	111	158	132	118	152
	60 min	159	186	90	160	176	121	107	119	128	151	159	161	189	166	130	134	98	167
Figure 4g
		HFD-Ctrl								HFD-Ox1RΔSERT
		mouse 1	mouse 2	mouse 3	mouse 4	mouse 5	mouse 6	mouse 7	mouse 8	mouse 1	mouse 2	mouse 3	mouse 4	mouse 5	mouse 6	mouse 7	mouse 8	mouse 9	mouse 10
	week 4	6.6	16.8	17.7	12.4	9.5	11.6		16.2	10.4	9.6	9.9	16.4	16.1			12.1	8.9	17.9
	week 5	11.2	23.3	22.8	19.7	16.6	19	19.7	21.7	18.5	17	17.4	22.3	22.8	21.3	17.8	20	15.5	22.7
	week 6	17.9	27.1	24.4	22.2	20.3	21.4	23.1	23.9	23.7	21.9	22.5	25.2	25.3	25	23.3	21.8	20.4	24.3
	week 7	20.9	31.2	26.3	23.5	21.8	23.9	24.2	26.5	25.8	24.3	24.8	26.9	27.9	26.8	25	23.5	22.3	26.4
	week 8	30	33	29.2	25.2	23.2	25.7	25.5	28.5	27.1	25.9	26.3	29.7	31.5	27	25.4	26.2	24.3	27.6
	week 9	24.2	36.2	30.8	27	23.8	27.3	27	29.4	28	27	27.3	31.7	33.5	28.8	26.3	28.6	26.4	27.4
	week 10	25.4	37.1	31.9	27.1	24.8	27.7	27.1	31.2	28.9	27.8	28	33.3	34.8	29.4	27.5	29.9	27	29.5
	week 11	26.3	39.9	33.8	29.6	25.7	30.3	28.4	32.3	31.3	29	30	35.5	37.5	31.6	28.7	33.4	29.3	30.5
	week 12	27.4	41.3	34.4	29.7	27.1	31.8	29	33.5	33.3	30.6	31.2	37.6	37.9	32.1	29.2	34.1	30.3	31.9
	week 13	28.8	41.9	34.6	30	26.7	31.7	29.9	34.1	34.4	31.1	31.3	37.8	38.4	31.7	29.3	35.9	31.9	33.4
	week 14	29.8	45.5	36.3	31.5	29.9	33.9	30.2	35	36.9	32.8		40.9	39.4	33.9	30.8	38.2	34.3	34.8
	week 15	31.1	48.5	38.6	33.6	31.7	35.8	32.5	36.1	39.8	34.2	34.3	43.7	42.7	36.4	32.6	39.4	35.6	36.1
Figure 4h
		HFD-Ctrl								HFD-Ox1RΔSERT
		mouse 1	mouse 2	mouse 3	mouse 4	mouse 5	mouse 6	mouse 7	mouse 8	mouse 1	mouse 2	mouse 3	mouse 4	mouse 5	mouse 6	mouse 7	mouse 8	mouse 9	mouse 10
	0	61	156	82	67	96	85	86	90	88	72	79	89	99	91	65	92	105	102
	15 min	285	400	321	347	362	256	358	531	352	404	406	388	568	428	336	397	496	405
	30 min	430	558	493	587	570	284	492	542	462	495	428	468	561	512	398	505	473	578
	60 min	312	600	495	298	256	316	397	467	460	344	481	432	542	369	203	543	349	391
	120 min	99	517	148	201	124	271	167	147	198	108	134	121	203	180	103	220	210	166
Figure 4i
		HFD-Ctrl											HFD-Ox1RΔSERT
		mouse 1	mouse 2	mouse 3	mouse 4	mouse 5	mouse 6	mouse 7	mouse 8	mouse 9	mouse 10	mouse 11	mouse 1	mouse 2	mouse 3	mouse 4	mouse 5	mouse 6	mouse 7	mouse 8	mouse 9	mouse 10	mouse 11	mouse 12
	0	118	152	149	161	159	137	110	107	142	133	147	151	163	170	146	134	129	128	164	127	183	171	203
	15 min	468	530	459	322	231	416	332	468	355	472	394	450	362	414	453	584	459	432	433	354	569	427	584
	30 min	437	600	534	446	244	420	401	530	534	516	438	571	495	498	600	600	553	429	459	458	570	541	600
	60 min	369	595	407	326	151	394	300	326	561	500	346	461	553	450	593	443	435	263	492	306	465	388	539
	120 min	165	270	182	287	116	230	199	257	249	180	228	277	260	248	183	154	151	163	243	221	188	200	232
Figure 4j
		HFD-Ctrl								HFD-Ox1RΔSERT
		mouse 1	mouse 2	mouse 3	mouse 4	mouse 5	mouse 6	mouse 7	mouse 8	mouse 1	mouse 2	mouse 3	mouse 4	mouse 5	mouse 6	mouse 7	mouse 8	mouse 9	mouse 10
	0	188	212	219	146	132	131	131	149	198	175	143	222	167	130	126	143	151	175
	15 min	112	222	207	117	79	95	132	117	109	115	131	176	163	130	76	141	133	127
	30 min	96	185	109	98	90	99	70	119	102	103	96	114	146	79	60	94	124	100
	60 min	106	178	130	133	73	115	74	140	113	111	106	145	121	118	98	182	136	140
Figure 4k
		NCD-Ctrl											NCD-Ox2RΔSERT
		mouse 1	mouse 2	mouse 3	mouse 4	mouse 5	mouse 6	mouse 7	mouse 8	mouse 9	mouse 10	mouse 11	mouse 1	mouse 2	mouse 3	mouse 4	mouse 5	mouse 6	mouse 7	mouse 8
	week 4	20.3	15.7	17.6	16.8	11.2	12.6	14	14.9	14.9	11.8	14	14.4	14.7	14.6	12.9	18.8	13.9	13.6	14.8
	week 5	22.3	19.1	22.6	21.4	20.1	18.7	19.3	19.6	19.8	16.9	18.1	18	20.3	20	18.4	20.8	17.6	18.6	18.4
	week 6	23.8	21.2	24.1	22.9	20.1	21	21.7	19.9	21.8	19.7	18	19.8	22.2	21.7	19.9	22	19.5	20.1	19.4
	week 7	23.6	21.4	25.7	25.1	22.1	22.4	23.7	21.3	23.4	21.2	18.8	21.4	24.3	22.1	20.3	23.6	21.2	21.7	21.3
	week 8	24.8	22.3	26	25.6	22.9	23.6	25.5	22.6	24.9	22.4	20	22.1	25	23.2	21.2	24.2	23.6	23.6	23.1
	week 9	25.2	23.2	26.1	25.4	24	24.4	26.3	23.6	25.8	23.99	20.9	22.5	25	24.1	22	24.76	23.82	24.5	24.35
	week 10	26.7	24.3	26.8	26.2	26	25.7	27.3	23.9	26.1	24	20.9	23.7	25.7	25.2	23.7	25.4	25.3	23.6	24.8
	week 11	27.41	25.3	27.48	26.37	26.45	25.5	27.8	24.3	27.1	25.5	21.7	24.18	25.85	25.3	23.71	26.1	26	24.7	25.5
	week 12	27.7	25.3	27.3	25.9	26	25.6	28.3	25.1	26.5	25.4	22.4	25.2	25.8	25.4	24	26.9	26.7	24.8	25.1
	week 13	28.3	26.2	28.1	26.5	26.7	25.7	28.9	25.5	27.6	25.5	21.9	25.6	25.6	26.3	24.3	27.4	26.8	25.5	26.3
	week 14	29.1	27.3	28.4	26.9	27.1	26.5	29.9	26.8	28.3	27.4	22.9	26.6	26.4	27.3	24.8	28.3	27.6	26.5	27
	week 15	29.3	28.3	29.4	27.5	27	26.8	30	27.2	29	28.2	23.2	27.3	26.7	28.5	25.2	29	27.8	26.8	27.5
Figure 4l
		NCD-Ctrl											NCD-Ox2RΔSERT
		mouse 1	mouse 2	mouse 3	mouse 4	mouse 5	mouse 6	mouse 7	mouse 8	mouse 9	mouse 10	mouse 11	mouse 1	mouse 2	mouse 3	mouse 4	mouse 5	mouse 6	mouse 7	mouse 8
	0	96	108	121	117	104	116	101	79	107	96	75	109	126	146	120	134	100	98	95
	15 min	325	385	303	381	306	272	473	303	256	202	399	390	358	391	390	266	280	380	245
	30 min	367	331	382	338	264	340	320	348	229	173	434	381	403	351	470	235	399	300	244
	60 min	265	204	224	215	167	179	208	260	159	153	268	197	236	228	260	233	215	177	204
	120 min	118	113	156	110	97	104	138	114	122	64	130	111	126	122	110	118	136	162	136
Figure 4m
		NCD-Ctrl											NCD-Ox2RΔSERT
		mouse 1	mouse 2	mouse 3	mouse 4	mouse 5	mouse 6	mouse 7	mouse 8	mouse 9	mouse 10	mouse 11	mouse 1	mouse 2	mouse 3	mouse 4	mouse 5	mouse 6	mouse 7	mouse 8
	0	205	256	235	220	143	207	196	197	198	212	228	270	239	199	208	215	251	211	211
	15 min	476	457	533	423	350	388	491	335	437	437	440	466	463	438	498	357	479	483	459
	30 min	398	288	341	368	244	301	329	254	380	317	318	292	370	403	406	344	409	317	395
	60 min	244	203	193	197	135	213	218	235	312	230	207	212	211	226	264	291	288	273	274
	120 min	168	201	192	153	116	158	123	152	165	195	136	137	161	189	182	168	191	189	169
Figure 4n
		NCD-Ctrl											NCD-Ox2RΔSERT
		mouse 1	mouse 2	mouse 3	mouse 4	mouse 5	mouse 6	mouse 7	mouse 8	mouse 9	mouse 10	mouse 11	mouse 1	mouse 2	mouse 3	mouse 4	mouse 5	mouse 6	mouse 7	mouse 8
	0	169	131	189	163	133	134	187	185	182	214	256	187	176	162	171	160	201	208	228
	15 min	139	113	136	140	107	136	170	153	121	123	159	135	159	182	136	93	203	126	111
	30 min	118	112	116	127	159	127	140	121	118	121	147	107	115	171	126	112	194	124	145
	60 min	146	161	128	143	167	183	154	145	139	162	149	162	144	207	172	115	182	166	149
Figure 4o
		HFD-Ctrl											HFD-Ox2RΔSERT
		mouse 1	mouse 2	mouse 3	mouse 4	mouse 5	mouse 6	mouse 7	mouse 8	mouse 9	mouse 10	mouse 11	mouse 1	mouse 2	mouse 3	mouse 4	mouse 5	mouse 6	mouse 7	mouse 8	mouse 9
	week 4	10.2	13	11.2	9.2	16.7	16.5	16.4	14.8	19.4	15.5	15.5	13.1	13.7	13.8	16.9	11.3	15.6	16.8	20	18.6
	week 5	20	21.9	18.5	18.4	21.9	21.8	21.6	19.5	25	22.1	22	19.7	21.9	17.8	22.6	16.6	19.6	22.1	23.9	23
	week 6	21.9	23.8	19	19.9	23.4	23.4	20.5	20.5	26.3	23.5	25.2	23.7	23.6	20	24.2	19.4	20.9	33.9	24.8	24.6
	week 7	23.8	25.3	20.8	21.4	25.3	25.4	24.5	22.4	27	23.9	27.1	23.6	25.6	21.9	26.4	21.5	23	24.8	25.8	25.7
	week 8	25	28.2	22.7	23.3	28	28.4	25.2	23.7	29	25.7	29	25	27.6	24.3	27.5	22.8	24.3	26.3	28	28.2
	week 9	25.7	29.4	24	24.2	30.5	31	27.1	24.9	29.8	27.1	30.3			26.7	29.5	24.1	25.7	27.8	29	28.9
	week 10	26.6	30.8	25.7	25.4	30.9	31.4	27.7	25.7	31.4	27.9	31.8	27.3	30.6	26.9	30.7	25	26	29.2	30	30.3
	week 11	26.9	33.2	28.5	26.9	31.4	32.9	29.6	26.1	31.7	29.5	34.3	28.5	32.4	27.1	32.7	25.8	27.8	29.6	32.8	32.3
	week 12	27.6	35.2	29.6	28	32.9	33.9	30.3	27	34.1	30.6	35.7	30.9	33.8	29.2	33.1	26	28.3	31.3	33.1	34.4
	week 13	28.7	36.3	31.8	28.6	34.5	35	31.8	27.8	37.4	32.8	37.1	32.1	34.4	31.4	34.3	26.6	28.6	33.5	33.8	35.4
	week 14	29	37.9	32.9	30.1	36.7	36.8	32.4	28.6	38.2	34	37.9	34.2	37.9	32.2	34.8	27.2	29.8	34.4	35.3	36.3
	week 15	30.3	39.9	34.4	31.4	39	38.3	31.8	29.3	39.2	35.8	39.9	35.4	37.4	34	34.8	26.9	29.7	35.7	36.1	37.5
Figure 4p
		HFD-Ctrl											HFD-Ox2RΔSERT
		mouse 1	mouse 2	mouse 3	mouse 4	mouse 5	mouse 6	mouse 7	mouse 8	mouse 9	mouse 10	mouse 11	mouse 1	mouse 2	mouse 3	mouse 4	mouse 5	mouse 6	mouse 7	mouse 8	mouse 9
	0	47	106	109	91	158	162	87	48	148	145	131	62	116	145	68	69	52	108	117	120
	15 min	216	420	280	171	366	333	392	284	342	487	380	221	293	348	289	343	255	323	382	285
	30 min	328	408	452	447	420	459	366	509	461	591	521	205	229	358	406	218	376	402	386	352
	60 min	247	444	415	426	294	306	208	236	329	423	382	196	304	255	247	134	331	288	305	290
	120 min	138	122	159	160	214	150	122	81	200	203	153	133	165	154	101	82	98	136	159	139
Figure 4q
		HFD-Ctrl													HFD-Ox2RΔSERT
		mouse 1	mouse 2	mouse 3	mouse 4	mouse 5	mouse 6	mouse 7	mouse 8	mouse 9	mouse 10	mouse 11	mouse 12	mouse 13	mouse 1	mouse 2	mouse 3	mouse 4	mouse 5	mouse 6	mouse 7	mouse 8	mouse 9
	0	136	181	193	171	223	217	163	138	224	199	201	206	168	222	203	195	180	126	152	155	206	169
	15 min	422	556	508	569	384	488	454	469	438	532	537	399	327	384	366	362	413	279	442	435	563	399
	30 min	600	444	563	590	346	573	454	347	600	536	581	554	419	415	418	427	414	312	451	468	575	423
	60 min	338	417	600	375	320	465	295	264	348	470	445	310	327	490	294	399	342	182	331	382	490	305
	120 min	135	181	228	178	212	284	213	164	212	186	219	216	151	227	283	202	177	106	206	209	179	228
Figure 4r
		HFD-Ctrl											HFD-Ox2RΔSERT
		mouse 1	mouse 2	mouse 3	mouse 4	mouse 5	mouse 6	mouse 7	mouse 8	mouse 9	mouse 10	mouse 11	mouse 1	mouse 2	mouse 3	mouse 4	mouse 5	mouse 6	mouse 7	mouse 8	mouse 9
	0	155	142	131	134	144	166	158	149	137	151	166	138	153	201	149	195	167	199	192	155
	15 min	102	107	114	119	166	179	141	148	103	125	121	109	138	174	152	133	145	98	142	122
	30 min	115	128	105	118	127	137	98	114	95	106	114	103	111	101	99	123	118	84	115	108
	60 min	130	141	86	120	129	113	103	91	131	128	132	153	135	107	106	101	104	85	156	119

[truncated: 13 more sheets: Figure 5a-f, Figure 6a-d, Figure 6e, Figure 6f, Figure 7c-l,n-p, Figure 8b,d,e,g, Figure 9d,e.g, Sup Figure 1j,n,o,p,r, Sup Figure 3c, Sup Figure 4a-h, Sup Figure 5a-f, Sup Figure  6a,b, Sup Figure 9a-d,f]
